# Supplementary material for: Translating genotype data of 44,000 biobank participants into clinical pharmacogenetic recommendations: challenges and solutions
Source: Genet Med. 2018 Oct 16;21(6):1345–54. doi: 10.1038/s41436-018-0337-5 (PMC6752278; doi:10.1038/s41436-018-0337-5)
Supplement: Supplementary file 5 — Supplementary Table S1 [file 41436_2018_337_MOESM5_ESM.xlsx]

## Sheet: CYP2D6_alleles
CYP2D6 star allele	Allele functional status	Comment
*1A	Normal function	suballeles combined into *1
*1B	Normal function	suballeles combined into *1
*1C	Normal function	suballeles combined into *1
*1D	Normal function	suballeles combined into *1
*1E	Normal function	suballeles combined into *1
*1xN	Increased function	CNV
*2A	Normal function	suballeles combined into *2
*2B	Normal function	suballeles combined into *2
*2C	Normal function	suballeles combined into *2
*2D	Normal function	suballeles combined into *2
*2E	Normal function	suballeles combined into *2
*2F	Normal function	suballeles combined into *2
*2G	Normal function	suballeles combined into *2
*2H	Normal function	suballeles combined into *2
*2K	Normal function	suballeles combined into *2
*2L	Normal function	suballeles combined into *2
*2M	Normal function	suballeles combined into *2
*2xN	Increased function	CNV
*3B	No function	suballeles combined into *3
*3xN	No function	CNV
*4A	No function	suballeles combined into *4
*4B	No function	suballeles combined into *4
*4C	No function	suballeles combined into *4
*4D	No function	suballeles combined into *4
*4E	No function	suballeles combined into *4
*4F	No function	suballeles combined into *4
*4G	No function	suballeles combined into *4
*4H	No function	suballeles combined into *4
*4J	No function	suballeles combined into *4
*4K	No function	suballeles combined into *4
*4L	No function	suballeles combined into *4
*4M	No function	suballeles combined into *4
*4N	No function	suballeles combined into *4
*4P	No function	suballeles combined into *4
*4xN	No function	CNV
*6xN	No function	CNV
*6A	No function	suballeles combined into *6
*6B	No function	suballeles combined into *6
*6C	No function	suballeles combined into *6
*6D	No function	suballeles combined into *6
*9xN	Normal or Increased function	CNV
*10xN	Normal or Increased function	CNV
*10A	Decreased function	suballeles combined into *10
*10B	Decreased function	suballeles combined into *10
*10D	Decreased function	suballeles combined into *10
*13	No function	CYP2D6/CYP2D7 hybrid allele
*17xN	Normal or Increased function	CNV
*21A	No function	suballeles combined into *21
*21B	No function	suballeles combined into *21
*29xN	Normal or Increased function	CNV
*35xN	Increased function	CNV
*35A	Normal function	suballeles combined into *35
*35B	Normal function	suballeles combined into *35
*36xN	No function	CNV
*36	No function	CYP2D6/CYP2D7 hybrid allele
*41xN	Normal or Increased function	CNV
*43xN	Unknown function	CNV
*45xN	Increased function	CNV
*45A	Normal function	suballeles combined into *45
*45B	Normal function	suballeles combined into *45
*56A	No function	suballeles combined into *56
*56B	No function	suballeles combined into *56
*59	Decreased function	controversial, *2 + intronic variant
*61	Uncertain function	Uncertain function
*63	Uncertain function	Uncertain function
*64	Uncertain function	Uncertain function
*68A	No function	CYP2D6/CYP2D7 hybrid allele
*68B	No function	CYP2D6/CYP2D7 hybrid allele
*72	Decreased function	covered by *10
*83	Unknown function	Uncertain function
*94A	Uncertain function	suballeles combined into *94
*94B	Uncertain function	suballeles combined into *94
*99	No function	unpublished
*100	No function	covered by *10
*101	No function	covered by *10
*107	Unknown function	Uncertain function

## Sheet: CYP2C19_alleles
CYP2C19 star allele	Allele functional status	Comment
*35	No function	*35 is defined by rs12769205, which is in LD with rs4244285 (both define *2). As both *2 and*35 are “No function”, rs4244285 is sufficient to detect.

## Sheet: SLCO1B1_alleles
SLCO1B1 star allele	Allele functional status	Comment
*1A	Normal function	suballeles combined into *1
*1B	Normal function	suballeles combined into *1
*2	Possible decreased function	Uncertain function
*3	Possible decreased function	Uncertain function
*4	Unknown function/Unclear function	Uncertain function
*6	Possible decreased function	Uncertain function
*7	Unknown function/Unclear function	Uncertain function
*8	Unknown function/Unclear function	Uncertain function
*9	Possible decreased function	Uncertain function
*10	Possible decreased function	Uncertain function
*11	Unknown function/Unclear function	Uncertain function
*12	Unknown function/Unclear function	Uncertain function
*13	Unknown function/Unclear function	Uncertain function
*14	Possible increased function	Uncertain function
*16	Unknown function/Unclear function	Uncertain function
*18	Unknown function/Unclear function	Uncertain function
*19	Unknown function/Unclear function	Uncertain function
*20	Unknown function/Unclear function	Uncertain function
*21	Unknown function/Unclear function	Uncertain function
*22	Unknown function/Unclear function	Uncertain function
*23	Possible decreased function	Uncertain function
*24	Unknown function/Unclear function	Uncertain function
*25	Unknown function/Unclear function	Uncertain function
*26	Unknown function/Unclear function	Uncertain function
*27	Unknown function/Unclear function	Uncertain function
*28	Unknown function/Unclear function	Uncertain function
*29	Unknown function/Unclear function	Uncertain function
*30	Unknown function/Unclear function	Uncertain function
*31	Possible decreased function	Uncertain function
*32	Unknown function/Unclear function	Uncertain function
*33	Unknown function/Unclear function	Uncertain function
*34	Unknown function/Unclear function	Uncertain function
*35	Possible increased function	Uncertain function
*36	Unknown function/Unclear function	Uncertain function

## Sheet: DPYD_alleles
DPYD star allele	Allele functional status	Comment
*9A	Normal Function	suballeles combined into *9
*9B	Normal Function	suballeles combined into *9

## Sheet: TPMT_alleles
TPMT star allele	Allele functional status	Comment
*1S	Normal function	suballele combined into *1
*3A	No function	suballeles combined into *3
*3B	No function	suballeles combined into *3
*3C	No function	suballeles combined into *3
