# Supplementary material for: Translating genotype data of 44,000 biobank participants into clinical pharmacogenetic recommendations: challenges and solutions
Source: Genet Med. 2018 Oct 16;21(6):1345–54. doi: 10.1038/s41436-018-0337-5 (PMC6752278; doi:10.1038/s41436-018-0337-5)
Supplement: Supplementary file 6 — Supplementary Table S2 [file 41436_2018_337_MOESM6_ESM.xlsx]

## Sheet: Sheet2
Feature	CYP2C19	CYP2C9	CYP2D6	CYP3A5	CYP4F2	DPYD	IFNL3	SLCO1B1	TPMT	UGT1A1	VKORC1
Number of genetic variants in PharmGKB star allele definition table	38	53	173	8	2	15	1	29	31	5	1
Number of genetic variants in star allele definition table after filtering star alleles	37	53	83	8	2	15	1	3	31	5	1
Number of variants present in VCF file - WGS	6	7	18	3	2	7	1	3	8	5	1
Number of missing variants in VCF, but wild type expected - WGS	31	46	65	5	0	8	0	0	23	0	0
Number of variants present in VCF file - WES	5	5	12	1	2	7	0	2	7	2	0
Number of missing variants in VCF, but wild type expected - WES	32	48	71	7	0	8	1	1	24	3	1
Number of variants in VCF file - GSA	13	18	36	5	2	8	1	3	9	4	1
Number of missing variants in VCF, but wild type expected - GSA	24	35	47	3	0	7	0	0	22	1	0
Number of variants in VCF file - OMNI	7	8	20	3	2	7	1	3	8	4	1
Number of missing variants in VCF, but wild type expected - OMNI	30	45	63	5	0	8	0	0	23	1	0
Number of star alleles in PharmGKB star allele definition table	34	57	158	9	3	15	2	37	34	8	2
Number of star alleles in the candidate list after filtering - WGS	33	57	90	9	3	14	2	5	34	8	2
Star alleles in the candidate list after filtering	*1, *2, *3, *4A, *4B, *5, *6, *7, *8, *9, *10, *11, *12, *13, *14, *15, *16, *17, *18, *19, *22, *23, *24, *25, *26, *27, *28, *29, *30, *31, *32, *33, *34	*1, *2, *3, *4, *5, *6, *7, *8, *9, *10, *11, *12, *13, *14, *15, *16, *17, *18, *19, *20, *21, *22, *23, *24, *25, *26, *27, *28, *29, *30, *31, *32, *33, *34, *35, *36, *37, *38, *39, *40, *41, *42, *43, *44, *45, *46, *47, *48, *49, *50, *51, *52, *53, *54, *55, *56, *57	*1, *2, *3A, *4, *5, *6, *8, *9, *10, *11, *12, *14A, *14B, *15, *17, *19, *20, *21, *22, *23, *24, *25, *26, *27, *28, *29, *30, *31, *32, *33, *34, *35, *37, *38, *39, *40, *41, *42, *43, *44, *45, *46, *47, *48, *49, *50, *51, *52, *53, *54, *55, *56, *57, *58, *60, *62, *65, *69, *70, *71, *73, *74, *75, *81, *82, *84, *85, *86, *87, *88, *89, *90, *91, *92, *93, *94, *95, *96, *97, *98, *102…	*1, *2, *3, *4, *5, *6, *7, *8, *9	*1, *2, *3	*1, *2A, *2B, *3, *4, *5, *6, *7, *8, *9, *10, *11, *12, *13	non-variant IFNL3 chromosomal reference sequence, rs12979860 variant	*1A, *1B, *5, *15, *17	*1, *1S, *2, *3A, *3B, *3C, *4, *5, *6, *7, *8, *9, *10, *11, *12, *13, *14, *15, *16, *17, *18, *19, *20, *21, *22, *23, *24, *25, *26, *27, *28, *29, *30, *31	*1, *6, *27, *28, *36, *37, *60, *80	non-variant VKORC1 chromosomal reference sequence, rs9923231 variant
Star-alleles in the candidate list after filtering that require variants outside coding regions	*27, *4B, *28, *17	*40		*3			rs12979860 variant	*17		*60, *80	rs9923231 variant
