# Supplementary material for: Translating genotype data of 44,000 biobank participants into clinical pharmacogenetic recommendations: challenges and solutions
Source: Genet Med. 2018 Oct 16;21(6):1345–54. doi: 10.1038/s41436-018-0337-5 (PMC6752278; doi:10.1038/s41436-018-0337-5)
Supplement: Supplementary file 7 — Supplementary Table S3 [file 41436_2018_337_MOESM7_ESM.xlsx]

## Sheet: Sheet 1
		Relative frequency					Count
Gene	Detected Star allele	PharmGKB	WGS	WES	GSA	OMNI	WGS	WES	GSA	OMNI
CYP2C19	*1	62.4	59.3802	85.9508	59.8682	59.0115	2874	4050	39616	7773
CYP2C19	*10	0	0	0	0.0136009	0	0	0	9	0
CYP2C19	*10/*17	#N/A	0	0	0.00604485	0	0	0	4	0
CYP2C19	*12	0	0	0	0	0	0	0	0	0
CYP2C19	*13	0.1	0	0	0.00151121	0	0	0	1	0
CYP2C19	*13/*17	#N/A	0	0	0.00151121	0	0	0	1	0
CYP2C19	*14	0.000333	0	0	0.00151121	0	0	0	1	0
CYP2C19	*14/*17	#N/A	0	0	0.00151121	0	0	0	1	0
CYP2C19	*15	0.2	0	0	0	0	0	0	0	0
CYP2C19	*16	0	0	0	0	0	0	0	0	0
CYP2C19	*17	21.3	26.3636	0	26.3359	26.655	1276	0	17427	3511
CYP2C19	*17/*9	#N/A	0	0	0.00151121	0	0	0	1	0
CYP2C19	*2	14.6	13.8843	13.6248	13.3455	13.9766	672	642	8831	1841
CYP2C19	*2/*3	#N/A	0	0	0.00151121	0	0	0	1	0
CYP2C19	*2/*6	#N/A	0	0	0.00302243	0	0	0	2	0
CYP2C19	*22	0	0	0	0	0	0	0	0	0
CYP2C19	*3	0.619	0.0619835	0.106112	0.0785831	0.053143	3	5	52	7
CYP2C19	*33	#N/A	0	0.0212224	0	0	0	1	0	0
CYP2C19	*35	0	0	0	0	0	0	0	0	0
CYP2C19	*4	0.278	0.206612	0.297114	0.152633	0.151837	10	14	101	20
CYP2C19	*5	0.00253	0	0	0.00906728	0	0	0	6	0
CYP2C19	*6	0.19	0	0	0.00906728	0	0	0	6	0
CYP2C19	*7	0	0	0	0.00151121	0	0	0	1	0
CYP2C19	*8	0.256	0.103306	0	0.164722	0.151837	5	0	109	20
CYP2C19	*9	0.025	0	0	0.00302243	0	0	0	2	0
CYP2C9	*1	80.01	83.8223	92.5934	83.632	84.3456	4057	4363	55341	11110
CYP2C9	*10	#N/A	0	0	0.00302243	0	0	0	2	0
CYP2C9	*11	0.167	0.0619835	0.0848896	0.119386	0.0683268	3	4	79	9
CYP2C9	*11/*2	#N/A	0	0	0.00302243	0	0	0	2	0
CYP2C9	*12	#N/A	0.227273	0.169779	0.116363	0.12147	11	8	77	16
CYP2C9	*12/*2	#N/A	0	0	0.00302243	0	0	0	2	0
CYP2C9	*13	#N/A	0	0	0.00151121	0	0	0	1	0
CYP2C9	*14	#N/A	0	0	0.0241794	0	0	0	16	0
CYP2C9	*15	#N/A	0	0	0.00302243	0	0	0	2	0
CYP2C9	*16	#N/A	0	0	0.00151121	0	0	0	1	0
CYP2C9	*2	12.602	8.34711	0	8.81944	8.48011	404	0	5836	1117
CYP2C9	*2/*3	#N/A	0	0	0.00302243	0	0	0	2	0
CYP2C9	*2/*5	#N/A	0	0	0.00151121	0	0	0	1	0
CYP2C9	*25	#N/A	0	0	0.00302243	0	0	0	2	0
CYP2C9	*29	#N/A	0.433884	0.212224	0.429185	0.417552	21	10	284	55
CYP2C9	*3	7.083	7.06612	6.89728	6.8065	6.52141	342	325	4504	859
CYP2C9	*4	#N/A	0.0206612	0.0424448	0.0136009	0.0379593	1	2	9	5
CYP2C9	*45	#N/A	0.0206612	0	0.0120897	0.00759186	1	0	8	1
CYP2C9	*5	0	0	0	0.00302243	0	0	0	2	0
CYP2C9	*6	0	0	0	0.00151121	0	0	0	1	0
CYP2C9	*8	0.143	0	0	0	0	0	0	0	0
CYP2D6	*1	38.225	34.8967	36.5662	38.2171	39.9787	1689	1723	25289	5266
CYP2D6	*10	2.984	1.0124	19.2487	1.44774	1.41968	49	907	958	187
CYP2D6	*10/*22	#N/A	0	0	0.00302243	0	0	0	2	0
CYP2D6	*10/*74	#N/A	0	0	0.063471	0.0303674	0	0	42	4
CYP2D6	*10/*9	#N/A	0	0	0.0105785	0	0	0	7	0
CYP2D6	*108	#N/A	0	0	0.0770719	0.0607349	0	0	51	8
CYP2D6	*10xN	0.042	0	0	0.00151121	0	0	0	1	0
CYP2D6	*11	0.013	0	0	0.00151121	0	0	0	1	0
CYP2D6	*12	0.009	0	0	0.00151121	0	0	0	1	0
CYP2D6	*13	0.187	0	0	0	0	0	0	0	0
CYP2D6	*14	0	0	0	0	0	0	0	0	0
CYP2D6	*15	0.005	0	0	0	0	0	0	0	0
CYP2D6	*17	#N/A	0	0.0212224	0.0136009	0.00759186	0	1	9	1
CYP2D6	*1xN	0.872	0.268595	0	0.0241794	0	13	0	16	0
CYP2D6	*2	27.583	17.8306	19.8217	17.5799	18.4179	863	934	11633	2426
CYP2D6	*2/*22	#N/A	0	0	0.0377803	0	0	0	25	0
CYP2D6	*2/*33	#N/A	0	0	0.00453364	0	0	0	3	0
CYP2D6	*2/*81	#N/A	0	0	0.00151121	0	0	0	1	0
CYP2D6	*21	0	0	0	0	0	0	0	0	0
CYP2D6	*22	#N/A	0.640496	0.403226	0.315844	0	31	19	209	0
CYP2D6	*22/*35	#N/A	0	0	0.0377803	0	0	0	25	0
CYP2D6	*22/*39	#N/A	0	0	0.00151121	0	0	0	1	0
CYP2D6	*22/*41	#N/A	0	0	0.0136009	0	0	0	9	0
CYP2D6	*25	0	0	0	0	0	0	0	0	0
CYP2D6	*28	0	0	0	0.0513812	0.0303674	0	0	34	4
CYP2D6	*29	0.064	0	0	0	0	0	0	0	0
CYP2D6	*2xN	1.179	1.26033	0	0.196458	0	61	0	130	0
CYP2D6	*3	1.317	0	0	0	0	0	0	0	0
CYP2D6	*33	1.9	2.39669	2.50424	1.96155	2.3307	116	118	1298	307
CYP2D6	*33/*39	#N/A	0.0206612	0	0	0	1	0	0	0
CYP2D6	*33/*74	#N/A	0.0206612	0	0	0	1	0	0	0
CYP2D6	*33/*81	#N/A	0	0	0.00151121	0	0	0	1	0
CYP2D6	*34	2.95	0.0619835	0.0212224	0.18739	0.197388	3	1	124	26
CYP2D6	*35	5.778	11.3017	10.5051	10.3276	11.2056	547	495	6834	1476
CYP2D6	*35/*81	#N/A	0	0	0.00151121	0	0	0	1	0
CYP2D6	*38	0	0	0	0.00151121	0	0	0	1	0
CYP2D6	*39	6.888	0.0619835	0.0424448	1.49761	0.97935	3	2	991	129
CYP2D6	*39/*74	#N/A	0	0	0.00151121	0	0	0	1	0
CYP2D6	*39xN	#N/A	0	0	0.00755607	0	0	0	5	0
CYP2D6	*3A	#N/A	2.04545	1.91002	1.76207	1.82964	99	90	1166	241
CYP2D6	*3A/*4	#N/A	0	0	0.00604485	0	0	0	4	0
CYP2D6	*3A/*62	#N/A	0	0	0.00151121	0	0	0	1	0
CYP2D6	*4	18.23	17.1694	0	16.6581	17.0513	831	0	11023	2246
CYP2D6	*4/*6	#N/A	0	0	0.00453364	0	0	0	3	0
CYP2D6	*4/*62	#N/A	0	0	0.00151121	0	0	0	1	0
CYP2D6	*41	7.885	5.51653	5.92105	5.71541	5.61039	267	279	3782	739
CYP2D6	*41/*9	#N/A	0	0	0.0544037	0	0	0	36	0
CYP2D6	*42	0	0	0	0.00151121	0	0	0	1	0
CYP2D6	*43	#N/A	0.0206612	0	0	0	1	0	0	0
CYP2D6	*49	#N/A	0	0	0.00151121	0	0	0	1	0
CYP2D6	*4xN	0.218	0.227273	0	0.0226682	0	11	0	15	0
CYP2D6	*5	2.838	2.25207	0	1.47646	0	109	0	977	0
CYP2D6	*6	0.987	0.743802	0.891341	0.394427	0.668084	36	42	261	88
CYP2D6	*62	#N/A	0	0	0.00302243	0	0	0	2	0
CYP2D6	*65	#N/A	0	0	0.00302243	0	0	0	2	0
CYP2D6	*69	#N/A	0	0.0212224	0	0	0	1	0	0
CYP2D6	*7	0.098	0	0	0	0	0	0	0	0
CYP2D6	*8	0.023	0	0	0	0	0	0	0	0
CYP2D6	*81	#N/A	0	0	0.00151121	0	0	0	1	0
CYP2D6	*89	#N/A	0.0413223	0	0	0.0151837	2	0	0	2
CYP2D6	*9	2.095	2.02479	2.0798	1.55957	0	98	98	1032	0
CYP2D6	No match (rs1065852)	#N/A	0	0.0212224	0.0181346	0.0455512	0	1	12	6
CYP2D6	No match (rs1135822)	#N/A	0	0	0.0105785	0	0	0	7	0
CYP2D6	No match (rs1135823)	#N/A	0	0	0.00453364	0	0	0	3	0
CYP2D6	No match (rs1135824)	#N/A	0	0	0.0136009	0	0	0	9	0
CYP2D6	No match (rs1135828)	#N/A	0	0	0.0241794	0.00759186	0	0	16	1
CYP2D6	No match (rs202102799)	#N/A	0	0	0.063471	0.0227756	0	0	42	3
CYP2D6	No match (rs267608297)	#N/A	0	0	0.00302243	0	0	0	2	0
CYP2D6	No match (rs28371725)	#N/A	0	0.0212224	0.0347579	0.0303674	0	1	23	4
CYP2D6	No match (rs5030862)	#N/A	0	0	0.00151121	0	0	0	1	0
CYP2D6	No match (rs59421388)	#N/A	0	0	0.00604485	0	0	0	4	0
CYP2D6	No match (rs61736512)	#N/A	0	0	0.00453364	0	0	0	3	0
CYP2D6	No match (rs61736517)	#N/A	0.18595	0	0	0	9	0	0	0
CYP2D6	No match (rs72549349)	#N/A	0	0	0.00151121	0	0	0	1	0
CYP2D6	No match (rs72549358)	#N/A	0	0	0.00604485	0	0	0	4	0
CYP2D6	No match (rs769258)	#N/A	0	0	0.0513812	0.0607349	0	0	34	8
CYP2D6	*17f	0.372	0	0	0	0	0	0	0	0
CYP2D6	*17xN	0	0	0	0	0	0	0	0	0
CYP2D6	*18	0	0	0	0	0	0	0	0	0
CYP2D6	*19	0.014	0	0	0	0	0	0	0	0
CYP2D6	*20	0	0	0	0	0	0	0	0	0
CYP2D6	*26	0	0	0	0	0	0	0	0	0
CYP2D6	*29xN	0	0	0	0	0	0	0	0	0
CYP2D6	*30	0	0	0	0	0	0	0	0	0
CYP2D6	*31	0.095	0	0	0	0	0	0	0	0
CYP2D6	*35xN	0.208	0	0	0	0	0	0	0	0
CYP2D6	*36	0	0	0	0	0	0	0	0	0
CYP2D6	*36xN	0	0	0	0	0	0	0	0	0
CYP2D6	*40	0	0	0	0	0	0	0	0	0
CYP2D6	*41xN	0.037	0	0	0	0	0	0	0	0
CYP2D6	*44	0	0	0	0	0	0	0	0	0
CYP2D6	*45xN	0	0	0	0	0	0	0	0	0
CYP2D6	*50	0	0	0	0	0	0	0	0	0
CYP2D6	*54	0	0	0	0	0	0	0	0	0
CYP2D6	*56	0.653	0	0	0	0	0	0	0	0
CYP2D6	*58	0	0	0	0	0	0	0	0	0
CYP2D6	*59	0.65	0	0	0	0	0	0	0	0
CYP2D6	*6xN	0	0	0	0	0	0	0	0	0
CYP2D6	*70	0	0	0	0	0	0	0	0	0
CYP3A5	*1	7.8	7.37603	99.8939	6.90927	6.48345	357	4707	4572	854
CYP3A5	*2	#N/A	0	0.106112	0.00302243	0	0	5	2	0
CYP3A5	*3	92.1	92.6033	0	93.062	93.5166	4482	0	61581	12318
CYP3A5	*3/*6	#N/A	0	0	0.00453364	0	0	0	3	0
CYP3A5	*3/*6/*7	#N/A	0	0	0.00302243	0	0	0	2	0
CYP3A5	*3/*7	#N/A	0	0	0.0105785	0	0	0	7	0
CYP3A5	*5	#N/A	0	0	0.00151121	0	0	0	1	0
CYP3A5	*6	0.1	0.0206612	0	0.00302243	0	1	0	2	0
CYP3A5	*7	0	0	0	0.00302243	0	0	0	2	0
CYP4F2	*1	70.037	79.3388	78.2046	77.6476	78.4391	3840	3685	51381	10332
CYP4F2	*2	#N/A	0.103306	0.0424448	0.0181346	0.0303674	5	2	12	4
CYP4F2	*2+3	#N/A	15.062	15.3226	16.2833	15.3659	729	722	10775	2024
CYP4F2	*3	29.963	5.49587	6.43039	6.0509	6.16459	266	303	4004	812
DPYD	*1	#N/A	55.2893	55.3056	55.0701	55.9217	2676	2606	36441	7366
DPYD	*10	#N/A	0	0	0.00604485	0	0	0	4	0
DPYD	*13	#N/A	0.0619835	0.0212224	0.0272018	0	3	1	18	0
DPYD	*2	#N/A	0.950413	0.551783	0.599952	0.6529	46	26	397	86
DPYD	*4	#N/A	0.991736	1.20968	0.956598	0.690859	48	57	633	91
DPYD	*4/*6	#N/A	0	0	0.0136009	0.0151837	0	0	9	2
DPYD	*4/*6/*9	#N/A	0	0	0.00302243	0	0	0	2	0
DPYD	*4/*9	#N/A	0.103306	0.0636672	0.0664934	0.0379593	5	3	44	5
DPYD	*5	#N/A	11.3223	12.2878	12.463	12.1242	548	579	8247	1597
DPYD	*5/*6	#N/A	0.495868	0.339559	0.39896	0.409961	24	16	264	54
DPYD	*5+9	#N/A	1.8595	1.2309	1.86635	1.66262	90	58	1235	219
DPYD	*5+9/*6	#N/A	0.0619835	0.0848896	0.063471	0.0379593	3	4	42	5
DPYD	*6	#N/A	1.96281	2.52547	2.45119	2.71789	95	119	1622	358
DPYD	*6/*9	#N/A	0.330579	0.594228	0.471499	0.379593	16	28	312	50
DPYD	*9	#N/A	26.405	25.7216	25.4141	25.2278	1278	1212	16817	3323
DPYD	No match (rs55886062)	#N/A	0	0	0.00604485	0	0	0	4	0
DPYD	No match (rs67376798)	#N/A	0.165289	0.0636672	0.122408	0.12147	8	3	81	16
IFNL3	non-variant IFNL3 chromosomal reference sequence	#N/A	64.5041	100	65.7151	65.5633	3122	4712	43485	8636
IFNL3	rs12979860 variant	#N/A	35.4959	0	34.2849	34.4367	1718	0	22687	4536
SLCO1B1	*1	#N/A	78.3058	77.8014	77.0945	76.822	3790	3666	51015	10119
SLCO1B1	*5	1.75	21.4876	22.1986	22.715	23.0489	1040	1046	15031	3036
SLCO1B1	No match (rs4149015)	#N/A	0.206612	0	0.190413	0.129062	10	0	126	17
SLCO1B1	*15/*16/*17	14.17	0	0	0	0	0	0	0	0
SLCO1B1	*1A	50.92	0	0	0	0	0	0	0	0
SLCO1B1	*1B	21.17	0	0	0	0	0	0	0	0
TPMT	*1	#N/A	96.9008	96.4346	96.6693	96.7203	4690	4544	63968	12740
TPMT	*12	#N/A	0	0.0212224	0	0	0	1	0	0
TPMT	*15/*1S	#N/A	0.0413223	0.0212224	0	0	2	1	0	0
TPMT	*16	#N/A	0.0413223	0	0.0347579	0.0303674	2	0	23	4
TPMT	*1S/*23	#N/A	0.0413223	0.0424448	0.00604485	0.00759186	2	2	4	1
TPMT	*2	#N/A	0.123967	0.0848896	0.0952064	0.053143	6	4	63	7
TPMT	*2/*3B	#N/A	0	0	0.00151121	0	0	0	1	0
TPMT	*21	#N/A	0	0	0.00604485	0	0	0	4	0
TPMT	*3	#N/A	2.85124	3.39559	3.1811	3.18858	138	160	2105	420
TPMT	*3C/*4	#N/A	0	0	0.00151121	0	0	0	1	0
TPMT	*4	#N/A	0	0	0.00453364	0	0	0	3	0
UGT1A1	*1	#N/A	55.6405	99.0874	54.9764	55.9976	2693	4669	36379	7376
UGT1A1	*28	31.6	0.0619835	0	0	0	3	0	0	0
UGT1A1	*28+80	#N/A	34.4835	0	35.2128	34.5582	1669	0	23301	4552
UGT1A1	*6	0.8	0.661157	0.891341	0.953576	0.744002	32	42	631	98
UGT1A1	*6/*80	#N/A	0	0	0.00151121	0	0	0	1	0
UGT1A1	*60	#N/A	9.15289	0	8.85571	8.70027	443	0	5860	1146
UGT1A1	No match (rs35350960)	#N/A	0	0.0212224	0	0	0	1	0	0
UGT1A1	*36	0	0	0	0	0	0	0	0	0
UGT1A1	*37	0.1	0	0	0	0	0	0	0	0
UGT1A1	*80	31.7	0	0	0	0	0	0	0	0
UGT1A1	UGT1A1 rs8175347 (TA)6	68.2	0	0	0	0	0	0	0	0
VKORC1	non-variant VKORC1 chromosomal reference sequence	58.758	65.4752	100	65.2149	65.5709	3169	4712	43154	8637
VKORC1	rs9923231 variant	41.242	34.5248	0	34.7851	34.4291	1671	0	23018	4535
