# Supplementary material for: Translating genotype data of 44,000 biobank participants into clinical pharmacogenetic recommendations: challenges and solutions
Source: Genet Med. 2018 Oct 16;21(6):1345–54. doi: 10.1038/s41436-018-0337-5 (PMC6752278; doi:10.1038/s41436-018-0337-5)
Supplement: Supplementary file 8 — Supplementary Table S4 [file 41436_2018_337_MOESM8_ESM.xlsx]

## Sheet: Summary
Variation in 11 pharmacogenes detected by sequencing	Total		Whole genome		Whole exome
	n	%	n	%	n	%
Loss of function and missense	198	n/a	146	n/a	130	n/a
Missense	188	94.95	137	93.8356	122	93.8462
Loss of function	10	5.05	9	6.16438	8	6.15385
Known variants	96	48.48	96	65.7534	61	46.9231
Novel variants	102	51.52	50	34.2466	69	53.0769
Minor allele frequency (MAF) > 5%	21	10.61	21	14.3836	16	12.3077
1% <= MAF < 5%	11	5.56	11	7.53425	9	6.92308
0.1% <= MAF < 1%	34	17.17	33	22.6027	26	20
MAF < 0.1%	132	66.67	81	55.4795	79	60.7692
	Total		Whole genome		Global screening array
CYP2D6 copy number variants detected by genome sequencing and microarray data	n	%	n	%	n	%
Number of individuals	32369	n/a	2269	n/a	30100	n/a
Individuals with CYP2D6 deletion	1073	3.3149	111	4.89202	962	3.19601
Individuals with CYP2D6 duplication	257	0.79397	90	3.96651	167	0.554817

## Sheet: List of variants
Chromosome	Position	Rs ID	Gene	Loss of function/missense	Reference allele	Alternative allele	Count of REF/REF	Count of REF/ALT	Count of ALT/ALT	Allele frequency in WGS	Allele frequency in WES
1	97547947	rs67376798	DPYD	missense	T	A	4752	24	0	0.00309917	0.00184049
1	97658680	.	DPYD	missense	G	A	2355	1	0	NA	0.000204499
1	97700497	.	DPYD	missense	G	C	2355	1	0	NA	0.000204499
1	97770920	rs1801160	DPYD	missense	C	T	4473	297	4	0.028536	0.0351738
1	97771795	.	DPYD	missense	A	C	4771	5	0	0.000206612	0.00102249
1	97915614	rs3918290	DPYD	missense	C	T	4700	72	0	0.00951987	0.00531697
1	97915670	.	DPYD	missense	G	A	2417	1	0	0.000206782	NA
1	97981343	rs55886062	DPYD	missense	A	C	4771	4	0	0.000620091	0.000204499
1	97981395	rs1801159	DPYD	missense	T	C	3523	1159	91	0.140257	0.140286
1	97981421	rs1801158	DPYD	missense	C	T	4661	113	0	0.0109595	0.0130879
1	98015138	.	DPYD	missense	CA	C	2355	1	0	NA	0.000204499
1	98015202	.	DPYD	missense	C	T	2417	1	0	0.000206782	NA
1	98039331	.	DPYD	missense	G	T	2419	1	0	0.000206612	NA
1	98039395	.	DPYD	missense	A	T	2355	1	0	NA	0.000204499
1	98039426	rs199646142	DPYD	missense	C	T	2419	1	0	0.000206612	NA
1	98058875	.	DPYD	missense	T	C	2355	1	0	NA	0.000204499
1	98058935	rs201018345	DPYD	missense	C	T	4773	2	0	0.000206612	0.000409165
1	98144699	.	DPYD	missense	G	C	2408	2	0	0.000414938	NA
1	98144726	rs45589337	DPYD	missense	T	C	2374	44	1	0.00950806	NA
1	98144729	rs141726921	DPYD	missense	C	T	2413	2	0	0.000414079	NA
1	98164906	.	DPYD	missense	C	A	2355	1	0	NA	0.000204499
1	98164964	rs376073289	DPYD	missense	C	T	4766	2	0	0.000207297	0.000204499
1	98164991	.	DPYD	missense	C	T	2416	1	0	0.000206868	NA
1	98165042	.	DPYD	missense	A	T	2355	1	0	NA	0.000204499
1	98165091	rs2297595	DPYD	missense	T	C	3406	1253	113	0.154801	0.154601
1	98187098	.	DPYD	missense	T	C	2355	1	0	NA	0.000204499
1	98293716	.	DPYD	missense	T	C	2355	1	0	NA	0.000204499
1	98348885	rs1801265	DPYD	missense	G	A	2452	1946	375	0.712453	0.722699
2	234669004	.	UGT1A1	missense	T	C	2355	1	0	NA	0.000204499
2	234669144	rs4148323	UGT1A1	missense	G	A	4702	74	0	0.00661157	0.00879346
2	234669460	.	UGT1A1	missense	C	A	2355	1	0	NA	0.000204499
2	234669465	.	UGT1A1	missense	A	C	4773	2	0	0.000206697	0.000204499
2	234669517	.	UGT1A1	missense	G	A	4748	28	0	0.00268595	0.00306748
2	234669607	.	UGT1A1	missense	T	G	2355	1	0	NA	0.000204499
2	234669619	rs35350960	UGT1A1	missense	C	T	4772	2	0	0.000206782	0.000204499
2	234669681	.	UGT1A1	missense	T	C	2354	2	0	NA	0.000408998
2	234675732	.	UGT1A1	missense	C	A	2413	2	0	0.000414079	NA
2	234676505	.	UGT1A1	missense	G	A	2355	1	0	NA	0.000204499
2	234676544	.	UGT1A1	missense	C	T	2355	1	0	NA	0.000204499
2	234676866	.	UGT1A1	missense	G	A	2355	1	0	NA	0.000204499
2	234676872	.	UGT1A1	missense	C	T	2353	2	0	NA	0.000409165
2	234676937	.	UGT1A1	missense	G	A	2355	1	0	NA	0.000204499
2	234680915	.	UGT1A1	missense	G	C	2419	1	0	0.000206612	NA
2	234680928	.	UGT1A1	missense	G	A	2417	1	0	0.000206782	NA
2	234681059	rs34993780	UGT1A1	missense	T	G	4773	2	0	0.000206697	0.000408998
6	18130918	rs1142345	TPMT	missense	T	C	4429	276	7	0.028536	0.0321429
6	18134039	.	TPMT	missense	A	T	2347	1	0	NA	0.000205255
6	18134091	.	TPMT	missense	C	T	4751	3	0	0.0002079	0.000410172
6	18134115	rs74423290	TPMT	missense	G	C	4758	4	0	0.000414594	0.000410004
6	18134121	rs9333570	TPMT	missense	C	T	4759	3	0	0.000414766	0.000204918
6	18139200	rs144041067	TPMT	missense	C	T	2417	2	0	0.000413394	NA
6	18139228	rs1800460	TPMT	missense	C	T	4507	261	7	0.0264463	0.0302906
6	18139941	.	TPMT	missense	G	A	2283	1	0	NA	0.00021097
6	18143955	rs1800462	TPMT	missense	C	G	4765	10	0	0.00124018	0.00102249
6	18148082	.	TPMT	missense	G	A	2343	1	0	0.000213311	NA
6	18161574	rs115866051	TPMT	missense	C	T	4769	3	0	0.000206954	0.000408998
6	18161646	rs146369504	TPMT	missense	C	T	2419	1	0	0.000206612	NA
6	18163069	.	TPMT	missense	T	A	2414	1	0	0.000207039	NA
6	18163112	.	TPMT	missense	G	A	2355	1	0	NA	0.000204499
7	99247736	.	CYP3A5	missense	A	G	2348	4	0	NA	0.000819336
7	99247802	.	CYP3A5	missense	G	A	2417	2	0	0.000413394	NA
7	99250185	.	CYP3A5	missense	C	T	2355	1	0	NA	0.000204499
7	99250236	rs28365083	CYP3A5	missense	G	T	4748	26	0	0.00434243	0.00122699
7	99250318	.	CYP3A5	missense	T	C	2354	2	0	NA	0.000408998
7	99250365	.	CYP3A5	missense	T	C	2355	1	0	NA	0.000204499
7	99250381	.	CYP3A5	missense	C	T	2355	1	0	NA	0.000204499
7	99258153	rs188366390	CYP3A5	missense	T	G	4756	12	0	0.00103605	0.00163666
7	99261643	.	CYP3A5	missense	A	T	2355	1	0	NA	0.000204499
7	99270222	rs41279857	CYP3A5	missense	G	T	4747	25	0	0.00206868	0.00327332
7	99270273	.	CYP3A5	missense	G	GC	4755	17	0	0.00144868	0.00204499
7	99270276	rs56244447	CYP3A5	missense	A	C	4773	2	0	0.000206697	0.000204499
7	99272208	.	CYP3A5	missense	C	A	4769	2	0	0.000414079	0.000204499
7	99273743	.	CYP3A5	missense	G	C	2417	1	0	0.000206782	NA
7	99273810	rs200579169	CYP3A5	missense	T	TC	4745	27	0	0.00248344	0.00306748
7	99273815	rs28383468	CYP3A5	missense	G	A	4745	27	0	0.00248344	0.00306748
10	96522463	rs28399504	CYP2C19	lof	A	G	4750	22	1	0.00206868	0.00286299
10	96534922	rs17878459	CYP2C19	missense	G	C	4516	245	6	0.0261302	0.0276074
10	96535156	.	CYP2C19	missense	T	G	2413	1	0	0.000207125	NA
10	96535162	.	CYP2C19	missense	A	G	2413	1	0	0.000207125	NA
10	96535173	rs41291556	CYP2C19	missense	T	C	2408	5	0	0.00103605	NA
10	96535248	.	CYP2C19	missense	G	A	2417	1	0	0.000206782	NA
10	96535264	rs58973490	CYP2C19	missense	G	A	2409	9	0	0.00186104	NA
10	96535296	rs181297724	CYP2C19	missense	G	C	4677	90	2	0.0105678	0.00879346
10	96540264	.	CYP2C19	missense	T	G	2418	1	0	0.000206697	NA
10	96540331	.	CYP2C19	missense	G	A	2352	2	0	NA	0.000409333
10	96540336	.	CYP2C19	missense	G	A	2352	1	0	NA	0.00020475
10	96540367	.	CYP2C19	missense	T	A	2355	1	0	NA	0.000204499
10	96540410	rs4986893	CYP2C19	lof	G	A	4766	8	0	0.000620347	0.00102249
10	96541688	.	CYP2C19	missense	C	G	2349	1	0	NA	0.000205002
10	96580257	.	CYP2C19	missense	A	T	2419	1	0	0.000206612	NA
10	96580269	rs61526399	CYP2C19	missense	A	C	4768	7	0	0.00103348	0.000408998
10	96580281	.	CYP2C19	missense	C	T	2354	2	0	NA	0.000408998
10	96580323	.	CYP2C19	missense	C	T	2417	1	0	0.000206782	NA
10	96580361	.	CYP2C19	missense	C	T	4774	2	0	0.000206612	0.000204499
10	96580395	rs200506574	CYP2C19	lof	G	A	2419	1	0	0.000206612	NA
10	96602623	rs3758581	CYP2C19	missense	G	A	4161	590	19	0.0671085	0.0648262
10	96602634	.	CYP2C19	missense	C	A	4758	14	0	0.00165563	0.00122699
10	96602648	.	CYP2C19	missense	T	C	2355	1	0	NA	0.000204499
10	96602650	.	CYP2C19	missense	C	G	2355	1	0	NA	0.000204499
10	96698444	.	CYP2C9	missense	A	T	2416	3	0	0.000620091	NA
10	96698453	.	CYP2C9	missense	T	C	2354	2	0	NA	0.000408998
10	96698576	.	CYP2C9	missense	G	A	2416	1	0	0.000206868	NA
10	96698603	.	CYP2C9	missense	C	T	2419	1	0	0.000206612	NA
10	96701700	.	CYP2C9	missense	A	C	2417	1	0	0.000206782	NA
10	96702011	rs199523631	CYP2C9	missense	C	T	2415	1	0	0.000206954	NA
10	96702047	rs1799853	CYP2C9	missense	C	T	2025	375	14	0.0834714	NA
10	96707632	.	CYP2C9	missense	A	G	2416	1	0	0.000206868	NA
10	96731876	rs182132442	CYP2C9	missense	C	A	4744	31	0	0.00434064	0.00204499
10	96740981	rs28371685	CYP2C9	missense	C	T	4767	7	0	0.000620347	0.000817996
10	96741017	.	CYP2C9	missense	T	C	2419	1	0	0.000206612	NA
10	96741053	rs1057910	CYP2C9	missense	A	C	4126	627	19	0.0703642	0.0691207
10	96741054	rs56165452	CYP2C9	missense	T	C	4771	3	0	0.000206782	0.000408998
10	96741073	rs139532088	CYP2C9	missense	C	A	4756	19	0	0.00165358	0.00224949
10	96745886	.	CYP2C9	missense	G	A	2419	1	0	0.000206612	NA
10	96748634	.	CYP2C9	missense	C	T	2418	1	0	0.000206697	NA
10	96748636	.	CYP2C9	missense	G	A	2354	1	0	NA	0.000204583
10	96748777	rs9332239	CYP2C9	missense	C	T	4756	17	1	0.00227461	0.00204499
12	21294546	.	SLCO1B1	missense	C	A	2355	1	0	NA	0.000204499
12	21325616	.	SLCO1B1	missense	T	G	4772	3	0	0.000206697	0.000408998
12	21325617	.	SLCO1B1	missense	G	A	2355	1	0	NA	0.000204499
12	21325683	rs144164853	SLCO1B1	missense	T	C	2416	3	0	0.000620091	NA
12	21325690	.	SLCO1B1	missense	C	G	4773	2	0	0.000206697	0.000204499
12	21329738	rs2306283	SLCO1B1	missense	A	G	1755	2257	739	0.38905	0.398518
12	21329813	rs11045819	SLCO1B1	missense	C	A	3946	774	43	0.0929607	0.0871974
12	21331549	rs4149056	SLCO1B1	missense	T	C	2915	1604	235	0.214641	0.223273
12	21331876	.	SLCO1B1	missense	A	G	2341	1	0	NA	0.000205677
12	21331919	.	SLCO1B1	missense	C	A	2353	1	0	NA	0.000204666
12	21358908	.	SLCO1B1	missense	A	G	4774	2	0	0.000206612	0.000204499
12	21358914	.	SLCO1B1	missense	A	G	2355	1	0	NA	0.000204499
12	21391925	rs200526972	SLCO1B1	missense	G	C	4648	8	1	0.00103648	0.001287
12	21391972	.	SLCO1B1	missense	TATTA	T	4772	3	0	0.000413223	0.000204583
12	21391976	rs34671512	SLCO1B1	missense	A	C	4375	387	8	0.0414079	0.0427578
12	21392079	.	SLCO1B1	missense	C	T	2355	1	0	NA	0.000204499
16	31100097	.	VKORC1	missense	C	T	4766	8	0	0.00144688	0.000204583
16	31104714	rs145273772	VKORC1	missense	G	A	2415	3	0	0.000620347	NA
16	31105939	.	VKORC1	missense	C	G	2418	1	0	0.000206697	NA
16	31105945	.	VKORC1	missense	C	A	2354	2	0	NA	0.000408998
19	15989589	rs3093200	CYP4F2	missense	G	T	4135	614	15	0.0703611	0.0654664
19	15990431	rs2108622	CYP4F2	missense	C	T	2964	1592	213	0.20576	0.216973
19	15990592	.	CYP4F2	missense	C	T	2416	1	0	0.000206868	NA
19	15990598	rs200492423	CYP4F2	missense	G	A	4765	10	0	0.000620091	0.00143149
19	15996735	rs142595868	CYP4F2	missense	A	G	2410	1	0	0.000207383	NA
19	15996791	rs138250724	CYP4F2	missense	C	T	4762	10	0	0.000827815	0.00122699
19	15996828	rs145174239	CYP4F2	missense	G	C	4749	24	0	0.00393049	0.00122699
19	16000411	.	CYP4F2	missense	T	C	2414	1	0	0.000207039	NA
19	16000502	.	CYP4F2	missense	TC	T	2355	1	0	NA	0.000204499
19	16001215	rs3093153	CYP4F2	missense	C	A	3879	846	42	0.0989216	0.097137
19	16003189	rs200629062	CYP4F2	missense	G	A	2413	2	0	0.000414079	NA
19	16003207	rs61755872	CYP4F2	missense	C	T	2418	1	0	0.000206697	NA
19	16003393	.	CYP4F2	missense	C	T	2417	1	0	0.000206782	NA
19	16006361	.	CYP4F2	missense	T	C	2355	1	0	NA	0.000204499
19	16006415	.	CYP4F2	missense	C	G	4766	2	0	0.000207297	0.000204499
19	16008388	rs3093105	CYP4F2	missense	A	C	3406	1257	94	0.15052	0.152397
22	42522601	rs199722016	CYP2D6	missense	T	C	2385	1	0	0.000209556	NA
22	42522613	rs1135840	CYP2D6	missense	G	C	1518	2238	966	0.439426	0.44267
22	42522649	rs141756339	CYP2D6	missense	C	T	2405	1	0	0.000207814	NA
22	42522916	.	CYP2D6	lof	CG	C	4743	2	0	0.000209293	0.000204499
22	42522982	.	CYP2D6	lof	TGA	T	4705	6	0	0.000211327	0.00102712
22	42523558	rs202102799	CYP2D6	missense	T	C	2232	12	0	0.0026738	NA
22	42523567	rs61736517	CYP2D6	missense	T	C	2369	9	0	0.00189235	NA
22	42523598	.	CYP2D6	missense	C	A	2405	4	0	0.00083022	NA
22	42523613	rs78209835	CYP2D6	missense	C	T	4720	47	1	0.00497306	0.00531915
22	42523633	rs141009491	CYP2D6	missense	C	G	2413	1	0	0.000207125	NA
22	42523844	rs150216909	CYP2D6	missense	G	A	2404	1	0	0.0002079	NA
22	42523847	.	CYP2D6	lof	GCACATCCGGATGTAGGATC	G	2355	1	0	NA	0.000204499
22	42523889	.	CYP2D6	missense	G	T	2355	1	0	NA	0.000204499
22	42523897	rs1135830	CYP2D6	missense	G	A	4758	2	0	0.000207987	0.000204499
22	42523916	.	CYP2D6	missense	C	T	2355	1	0	NA	0.000204499
22	42523928	.	CYP2D6	missense	C	T	2355	1	0	NA	0.000204499
22	42523943	rs16947	CYP2D6	missense	A	G	1933	2157	658	0.631414	0.636475
22	42523975	rs1135829	CYP2D6	missense	T	C	2404	1	1	0.000623441	NA
22	42524183	rs201830078	CYP2D6	missense	A	T	2299	1	0	0.000217391	NA
22	42524243	rs35742686	CYP2D6	lof	CT	C	4577	181	5	0.0209805	0.0192229
22	42524310	rs28371717	CYP2D6	missense	C	A	4528	220	10	0.0253849	0.0255728
22	42524814	rs199535154	CYP2D6	missense	A	G	2351	45	0	0.00939065	NA
22	42524817	rs139779104	CYP2D6	missense	C	T	2390	28	0	0.00578991	NA
22	42524820	.	CYP2D6	lof	T	TC	4645	72	0	0.00918964	0.00580913
22	42524947	rs3892097	CYP2D6	lof	C	T	1638	689	75	0.174646	NA
22	42525085	rs5030655	CYP2D6	lof	CA	C	4691	77	1	0.0076668	0.00858896
22	42525115	rs375135093	CYP2D6	missense	A	G	2407	2	0	0.00041511	NA
22	42525143	.	CYP2D6	missense	G	A	2411	1	0	0.000207297	NA
22	42525772	.	CYP2D6	missense	G	A	2355	1	0	NA	0.000204499
22	42525797	.	CYP2D6	missense	C	T	2355	1	0	NA	0.000204499
22	42525811	rs28371704	CYP2D6	missense	T	C	1662	648	67	0.164493	NA
22	42525821	rs28371703	CYP2D6	missense	G	T	1659	642	68	0.164204	NA
22	42526694	rs1065852	CYP2D6	missense	G	A	3127	1398	197	0.187946	0.191975
22	42526712	rs138100349	CYP2D6	missense	G	A	4708	48	1	0.00645564	0.00388548
22	42526717	rs28371696	CYP2D6	missense	C	T	2402	2	0	0.000415973	NA
22	42526763	rs769258	CYP2D6	missense	C	T	3771	903	67	0.113903	0.104423
22	42526775	rs72549358	CYP2D6	missense	C	T	4755	5	0	0.000207987	0.000817996
19	39734325	.	IFNL3	missense	G	A	2339	17	0	NA	0.00347648
19	39734352	rs62120527	IFNL3	missense	C	T	2268	148	1	0.0310302	NA
19	39734734	rs148543092	IFNL3	missense	T	C	2392	11	0	0.00228881	NA
19	39734754	rs145428712	IFNL3	missense	G	A	4680	92	0	0.00827815	0.0112474
19	39735106	rs8103142	IFNL3	missense	T	C	995	1113	296	0.354617	NA
19	39735121	.	IFNL3	missense	A	G	2416	2	0	0.000413565	NA
19	39735517	rs138893424	IFNL3	missense	G	A	2266	149	2	0.0316508	NA
19	39735601	rs150569967	IFNL3	missense	C	T	2416	1	0	0.000206868	NA
