# Supplementary material for: Translating genotype data of 44,000 biobank participants into clinical pharmacogenetic recommendations: challenges and solutions
Source: Genet Med. 2018 Oct 16;21(6):1345–54. doi: 10.1038/s41436-018-0337-5 (PMC6752278; doi:10.1038/s41436-018-0337-5)
Supplement: Supplementary file 9 — Supplementary Table S5 [file 41436_2018_337_MOESM9_ESM.xlsx]

## Sheet: Sheet 1
		Relative frequency				Count
Gene	Detected diplotype	WGS	WES	GSA	OMNI	WGS	WES	GSA	OMNI
CYP2C19	*?/*1	0	0	0.021157	0	0	0	7	0
CYP2C19	*?/*17	0	0	0.00302243	0	0	0	1	0
CYP2C19	*?/*2	0	0	0.00604485	0	0	0	2	0
CYP2C19	*1/*1	35.8678	73.8964	36.4807	35.2414	868	1741	12070	2321
CYP2C19	*1/*10	0	0	0.0181346	0	0	0	6	0
CYP2C19	*1/*13	0	0	0.00302243	0	0	0	1	0
CYP2C19	*1/*14	0	0	0.00302243	0	0	0	1	0
CYP2C19	*1/*17	31.1983	0	30.6958	31.2026	755	0	10156	2055
CYP2C19	*1/*2	15.2066	23.4295	15.5534	15.9429	368	552	5146	1050
CYP2C19	*1/*3	0.123967	0.212224	0.11183	0.0759186	3	5	37	5
CYP2C19	*1/*33	0	0.0424448	0	0	0	1	0	0
CYP2C19	*1/*4	0.330579	0.424448	0.169256	0.182205	8	10	56	12
CYP2C19	*1/*5	0	0	0.0120897	0	0	0	4	0
CYP2C19	*1/*6	0	0	0.0151121	0	0	0	5	0
CYP2C19	*1/*7	0	0	0.00302243	0	0	0	1	0
CYP2C19	*1/*8	0.165289	0	0.166233	0.136654	4	0	55	9
CYP2C19	*1/*9	0	0	0.00302243	0	0	0	1	0
CYP2C19	*10/*17	0	0	0.00604485	0	0	0	2	0
CYP2C19	*10/*2	0	0	0.00302243	0	0	0	1	0
CYP2C19	*17/*17	6.8595	0	7.40192	7.22745	166	0	2449	476
CYP2C19	*17/*2	7.7686	0	6.90927	7.47039	188	0	2286	492
CYP2C19	*17/*3	0	0	0.0272018	0.0303674	0	0	9	2
CYP2C19	*17/*4	0	0	0.102762	0.0607349	0	0	34	4
CYP2C19	*17/*5	0	0	0.00302243	0	0	0	1	0
CYP2C19	*17/*6	0	0	0.00302243	0	0	0	1	0
CYP2C19	*17/*8	0.0413223	0	0.114852	0.0911023	1	0	38	6
CYP2C19	*17/*9	0	0	0.00302243	0	0	0	1	0
CYP2C19	*2/*2	2.35537	1.86757	2.06129	2.20164	57	44	682	145
CYP2C19	*2/*3	0	0	0.0181346	0	0	0	6	0
CYP2C19	*2/*4	0.0826446	0.0848896	0.0332467	0.0607349	2	2	11	4
CYP2C19	*2/*5	0	0	0.00302243	0	0	0	1	0
CYP2C19	*2/*8	0	0	0.042314	0.0759186	0	0	14	5
CYP2C19	*4/*4	0	0.0424448	0	0	0	1	0	0
CYP2C19	*8/*8	0	0	0.00302243	0	0	0	1	0
CYP2C9	*?/*?	0	0	0.00302243	0	0	0	1	0
CYP2C9	*?/*1	0	0	0.00302243	0	0	0	1	0
CYP2C9	*?/*2	0	0	0.00906728	0	0	0	3	0
CYP2C9	*?/*3	0	0	0.00302243	0	0	0	1	0
CYP2C9	*1/*1	70.3719	85.7385	69.9813	71.3028	1703	2020	23154	4696
CYP2C9	*1/*10	0	0	0.00604485	0	0	0	2	0
CYP2C9	*1/*11	0.0826446	0.169779	0.193435	0.106286	2	4	64	7
CYP2C9	*1/*12	0.330579	0.339559	0.202503	0.151837	8	8	67	10
CYP2C9	*1/*13	0	0	0.00302243	0	0	0	1	0
CYP2C9	*1/*14	0	0	0.0392915	0	0	0	13	0
CYP2C9	*1/*15	0	0	0.00604485	0	0	0	2	0
CYP2C9	*1/*16	0	0	0.00302243	0	0	0	1	0
CYP2C9	*1/*2	13.9256	0	14.6981	14.4094	337	0	4863	949
CYP2C9	*1/*25	0	0	0.00604485	0	0	0	2	0
CYP2C9	*1/*29	0.619835	0.382003	0.731427	0.683268	15	9	242	45
CYP2C9	*1/*3	11.8595	12.7334	11.3583	10.659	287	300	3758	702
CYP2C9	*1/*4	0.0413223	0.0848896	0.0181346	0.0607349	1	2	6	4
CYP2C9	*1/*45	0.0413223	0	0.0241794	0.0151837	1	0	8	1
CYP2C9	*1/*5	0	0	0.00604485	0	0	0	2	0
CYP2C9	*1/*6	0	0	0.00302243	0	0	0	1	0
CYP2C9	*11/*2	0	0	0.0241794	0.0303674	0	0	8	2
CYP2C9	*11/*29	0	0	0.00302243	0	0	0	1	0
CYP2C9	*11/*3	0.0413223	0	0.0181346	0	1	0	6	0
CYP2C9	*12/*12	0.0413223	0	0	0	1	0	0	0
CYP2C9	*12/*2	0	0	0.0151121	0.0911023	0	0	5	6
CYP2C9	*12/*29	0.0413223	0	0	0	1	0	0	0
CYP2C9	*12/*3	0	0	0.0151121	0	0	0	5	0
CYP2C9	*14/*2	0	0	0.00604485	0	0	0	2	0
CYP2C9	*14/*3	0	0	0.00302243	0	0	0	1	0
CYP2C9	*2/*2	0.578512	0	0.794898	0.501063	14	0	263	33
CYP2C9	*2/*29	0.0826446	0	0.0695158	0.0607349	2	0	23	4
CYP2C9	*2/*3	1.52893	0	1.22106	1.36654	37	0	404	90
CYP2C9	*2/*4	0	0	0.00604485	0	0	0	2	0
CYP2C9	*29/*3	0.123967	0.0424448	0.0544037	0.0911023	3	1	18	6
CYP2C9	*3/*3	0.289256	0.509338	0.468476	0.455512	7	12	155	30
CYP2C9	*3/*4	0	0	0.00302243	0.0151837	0	0	1	1
CYP2D6	*?/*1	0.123967	0.0424448	0.689113	0.258123	3	1	228	17
CYP2D6	*?/*10	0	0.0424448	0.00604485	0	0	1	2	0
CYP2D6	*?/*2	0.0826446	0	0.0846279	0.0455512	2	0	28	3
CYP2D6	*?/*33	0	0	0.0120897	0	0	0	4	0
CYP2D6	*?/*34	0	0	0.00302243	0	0	0	1	0
CYP2D6	*?/*35	0.165289	0	0.0513812	0.0455512	4	0	17	3
CYP2D6	*?/*39	0	0	0.00906728	0	0	0	3	0
CYP2D6	*?/*3A	0	0	0.00604485	0	0	0	2	0
CYP2D6	*?/*4	0.0413223	0	0.0725382	0.0455512	1	0	24	3
CYP2D6	*?/*41	0	0	0.021157	0	0	0	7	0
CYP2D6	*?/*5	0.0413223	0	0.00604485	0	1	0	2	0
CYP2D6	*?/*9	0	0	0.0181346	0	0	0	6	0
CYP2D6	*1/*1	12.6446	14.3463	14.1389	16.1858	306	338	4678	1066
CYP2D6	*1/*10	0.785124	13.1579	1.09714	1.01731	19	310	363	67
CYP2D6	*1/*108	0	0	0.063471	0.0455512	0	0	21	3
CYP2D6	*1/*17	0	0.0424448	0.0120897	0	0	1	4	0
CYP2D6	*1/*1xN	0.123967	0	0.00906728	0	3	0	3	0
CYP2D6	*1/*2	12.314	14.0492	13.0448	14.5612	298	331	4316	959
CYP2D6	*1/*22	0.371901	0.339559	0.326422	0	9	8	108	0
CYP2D6	*1/*28	0	0	0.0332467	0.0303674	0	0	11	2
CYP2D6	*1/*2xN	0.950413	0	0.120897	0	23	0	40	0
CYP2D6	*1/*33	1.90083	1.82513	1.61398	1.7765	46	43	534	117
CYP2D6	*1/*34	0.0413223	0.0424448	0.341534	0.318858	1	1	113	21
CYP2D6	*1/*35	8.22314	7.42784	7.61349	8.70027	199	175	2519	573
CYP2D6	*1/*39	0	0.0424448	0.813033	0.592165	0	1	269	39
CYP2D6	*1/*3A	1.1157	1.69779	1.41752	1.38172	27	40	469	91
CYP2D6	*1/*4	12.0661	0	12.5098	13.802	292	0	4139	909
CYP2D6	*1/*41	3.63636	3.77759	4.10748	4.61585	88	89	1359	304
CYP2D6	*1/*43	0.0413223	0	0	0	1	0	0	0
CYP2D6	*1/*49	0	0	0.00302243	0	0	0	1	0
CYP2D6	*1/*5	1.19835	0	1.94342	0	29	0	643	0
CYP2D6	*1/*6	0.578512	0.466893	0.389893	0.470695	14	11	129	31
CYP2D6	*1/*62	0	0	0.00302243	0	0	0	1	0
CYP2D6	*1/*81	0	0	0.00302243	0	0	0	1	0
CYP2D6	*1/*89	0.0413223	0	0	0.0151837	1	0	0	1
CYP2D6	*1/*9	0.991736	1.52801	2.00085	0	24	36	662	0
CYP2D6	*10/*10	0.0413223	4.20204	0.063471	0.106286	1	99	21	7
CYP2D6	*10/*108	0	0	0.00302243	0	0	0	1	0
CYP2D6	*10/*1xN	0.0413223	0	0.00604485	0	1	0	2	0
CYP2D6	*10/*2	0.165289	7.68251	0.513812	0.561798	4	181	170	37
CYP2D6	*10/*22	0.0413223	0.127334	0	0	1	3	0	0
CYP2D6	*10/*28	0	0	0.00604485	0	0	0	2	0
CYP2D6	*10/*2xN	0.0826446	0	0.00302243	0	2	0	1	0
CYP2D6	*10/*33	0.0413223	1.01868	0.063471	0.0911023	1	24	21	6
CYP2D6	*10/*35	0.206612	4.37182	0.31131	0.318858	5	103	103	21
CYP2D6	*10/*3A	0.0826446	0.424448	0.0544037	0.0759186	2	10	18	5
CYP2D6	*10/*4	0.206612	0	0.501723	0.425144	5	0	166	28
CYP2D6	*10/*41	0.0826446	2.0798	0.132987	0.0911023	2	49	44	6
CYP2D6	*10/*4xN	0.0413223	0	0	0	1	0	0	0
CYP2D6	*10/*5	0.123967	0	0.0302243	0	3	0	10	0
CYP2D6	*10/*6	0	0.509338	0.00906728	0.0455512	0	12	3	3
CYP2D6	*10/*9	0.0413223	0.679117	0.0302243	0	1	16	10	0
CYP2D6	*108/*108	0	0	0.00302243	0	0	0	1	0
CYP2D6	*108/*2	0	0	0.0302243	0.0151837	0	0	10	1
CYP2D6	*108/*33	0	0	0.00906728	0.0151837	0	0	3	1
CYP2D6	*108/*35	0	0	0.00906728	0	0	0	3	0
CYP2D6	*108/*39	0	0	0.00302243	0	0	0	1	0
CYP2D6	*108/*3A	0	0	0.00302243	0	0	0	1	0
CYP2D6	*108/*4	0	0	0.021157	0.0303674	0	0	7	2
CYP2D6	*108/*41	0	0	0.00604485	0	0	0	2	0
CYP2D6	*108/*6	0	0	0	0.0151837	0	0	0	1
CYP2D6	*10xN/*35	0	0	0.00302243	0	0	0	1	0
CYP2D6	*11/*2	0	0	0.00302243	0	0	0	1	0
CYP2D6	*12/*4	0	0	0.00302243	0	0	0	1	0
CYP2D6	*17/*2	0	0	0.00604485	0.0151837	0	0	2	1
CYP2D6	*17/*35	0	0	0.00604485	0	0	0	2	0
CYP2D6	*17/*5	0	0	0.00302243	0	0	0	1	0
CYP2D6	*1xN/*34	0	0	0.00302243	0	0	0	1	0
CYP2D6	*1xN/*35	0.0413223	0	0	0	1	0	0	0
CYP2D6	*1xN/*4	0.289256	0	0.0272018	0	7	0	9	0
CYP2D6	*1xN/*41	0.0413223	0	0	0	1	0	0	0
CYP2D6	*1xN/*9	0	0	0.00302243	0	0	0	1	0
CYP2D6	*2/*2	3.5124	4.28693	3.36698	3.52262	85	101	1114	232
CYP2D6	*2/*22	0.0826446	0.212224	0.0997401	0	2	5	33	0
CYP2D6	*2/*28	0	0	0.0272018	0.0151837	0	0	9	1
CYP2D6	*2/*2xN	0.53719	0	0.0453364	0	13	0	15	0
CYP2D6	*2/*33	0.743802	0.848896	0.728405	1.00213	18	20	241	66
CYP2D6	*2/*35	3.47107	3.82003	3.82941	4.08442	84	90	1267	269
CYP2D6	*2/*39	0	0	0.139032	0.227756	0	0	46	15
CYP2D6	*2/*3A	0.743802	0.764007	0.655867	0.668084	18	18	217	44
CYP2D6	*2/*4	6.65289	0	6.19597	6.529	161	0	2050	430
CYP2D6	*2/*41	1.77686	2.4618	2.08547	1.83723	43	58	690	121
CYP2D6	*2/*5	0.826446	0	0.519857	0	20	0	172	0
CYP2D6	*2/*6	0.289256	0.424448	0.139032	0.227756	7	10	46	15
CYP2D6	*2/*89	0.0413223	0	0	0	1	0	0	0
CYP2D6	*2/*9	0.909091	0.806452	0.278063	0	22	19	92	0
CYP2D6	*22/*22	0.0413223	0	0	0	1	0	0	0
CYP2D6	*22/*2xN	0	0	0.00302243	0	0	0	1	0
CYP2D6	*22/*33	0	0	0.0151121	0	0	0	5	0
CYP2D6	*22/*35	0.371901	0.0848896	0.0392915	0	9	2	13	0
CYP2D6	*22/*39	0	0	0.00906728	0	0	0	3	0
CYP2D6	*22/*3A	0.0413223	0	0.0241794	0	1	0	8	0
CYP2D6	*22/*4	0.123967	0	0.0695158	0	3	0	23	0
CYP2D6	*22/*41	0	0.0424448	0.0181346	0	0	1	6	0
CYP2D6	*22/*4xN	0.0413223	0	0	0	1	0	0	0
CYP2D6	*22/*6	0.0413223	0	0.00302243	0	1	0	1	0
CYP2D6	*22/*9	0.0826446	0	0.0241794	0	2	0	8	0
CYP2D6	*28/*35	0	0	0.00302243	0	0	0	1	0
CYP2D6	*28/*3A	0	0	0.00302243	0	0	0	1	0
CYP2D6	*28/*4	0	0	0.021157	0.0151837	0	0	7	1
CYP2D6	*28/*41	0	0	0.00302243	0	0	0	1	0
CYP2D6	*28/*9	0	0	0.00604485	0	0	0	2	0
CYP2D6	*2xN/*33	0.0413223	0	0.0181346	0	1	0	6	0
CYP2D6	*2xN/*35	0.247934	0	0.0302243	0	6	0	10	0
CYP2D6	*2xN/*3A	0.0413223	0	0.00302243	0	1	0	1	0
CYP2D6	*2xN/*4	0.330579	0	0.139032	0	8	0	46	0
CYP2D6	*2xN/*41	0.247934	0	0.0302243	0	6	0	10	0
CYP2D6	*2xN/*6	0.0413223	0	0	0	1	0	0	0
CYP2D6	*33/*33	0.0826446	0.127334	0	0.0759186	2	3	0	5
CYP2D6	*33/*35	0.454545	0.509338	0.456386	0.470695	11	12	151	31
CYP2D6	*33/*39	0	0	0.0483588	0.0303674	0	0	16	2
CYP2D6	*33/*3A	0.206612	0.0424448	0.0574261	0.0911023	5	1	19	6
CYP2D6	*33/*4	0.578512	0	0.577283	0.819921	14	0	191	54
CYP2D6	*33/*41	0.247934	0.424448	0.250861	0.182205	6	10	83	12
CYP2D6	*33/*4xN	0.123967	0	0.00302243	0	3	0	1	0
CYP2D6	*33/*5	0.206612	0	0.00302243	0	5	0	1	0
CYP2D6	*33/*6	0	0	0.0181346	0.0303674	0	0	6	2
CYP2D6	*33/*9	0.0826446	0.0848896	0.0483588	0	2	2	16	0
CYP2D6	*34/*35	0	0	0.00302243	0	0	0	1	0
CYP2D6	*34/*4	0.0413223	0	0.00604485	0.0759186	1	0	2	5
CYP2D6	*34/*5	0.0413223	0	0	0	1	0	0	0
CYP2D6	*34/*6	0	0	0.00302243	0	0	0	1	0
CYP2D6	*34/*9	0	0	0.0151121	0	0	0	5	0
CYP2D6	*35/*35	1.15702	1.31579	1.18781	1.26025	28	31	393	83
CYP2D6	*35/*39	0	0	0.0876504	0.258123	0	0	29	17
CYP2D6	*35/*3A	0.495868	0.339559	0.408028	0.485879	12	8	135	32
CYP2D6	*35/*4	4.13223	0	3.6118	3.85667	100	0	1195	254
CYP2D6	*35/*41	1.03306	1.14601	1.45076	1.488	25	27	480	98
CYP2D6	*35/*4xN	0.0413223	0	0.021157	0	1	0	7	0
CYP2D6	*35/*5	0.413223	0	0.0725382	0	10	0	24	0
CYP2D6	*35/*6	0.123967	0.0848896	0.0664934	0.182205	3	2	22	12
CYP2D6	*35/*9	0.867769	0.594228	0.205525	0	21	14	68	0
CYP2D6	*38/*4	0	0	0.00302243	0	0	0	1	0
CYP2D6	*39/*39	0	0	0.782808	0.379593	0	0	259	25
CYP2D6	*39/*39xN	0	0	0.0151121	0	0	0	5	0
CYP2D6	*39/*3A	0	0	0.0302243	0.0303674	0	0	10	2
CYP2D6	*39/*4	0.0413223	0	0.0604485	0	1	0	20	0
CYP2D6	*39/*41	0	0	0.0604485	0.0455512	0	0	20	3
CYP2D6	*39/*5	0.0826446	0	0.129964	0	2	0	43	0
CYP2D6	*39/*6	0	0	0.00906728	0.0151837	0	0	3	1
CYP2D6	*39/*69	0	0.0424448	0	0	0	1	0	0
CYP2D6	*39/*9	0	0	0.0151121	0	0	0	5	0
CYP2D6	*3A/*3A	0.0413223	0.0848896	0	0.0303674	1	2	0	2
CYP2D6	*3A/*4	0.785124	0	0.59844	0.592165	19	0	198	39
CYP2D6	*3A/*41	0.247934	0.339559	0.202503	0.227756	6	8	67	15
CYP2D6	*3A/*4xN	0.0413223	0	0	0	1	0	0	0
CYP2D6	*3A/*5	0.0826446	0	0	0	2	0	0	0
CYP2D6	*3A/*6	0.0413223	0.0424448	0.0120897	0.0455512	1	1	4	3
CYP2D6	*3A/*9	0.0826446	0	0.0483588	0	2	0	16	0
CYP2D6	*4/*4	2.64463	0	3.18262	2.79381	64	0	1053	184
CYP2D6	*4/*41	1.94215	0	2.03409	2.09535	47	0	673	138
CYP2D6	*4/*42	0	0	0.00302243	0	0	0	1	0
CYP2D6	*4/*4xN	0.0826446	0	0.0151121	0	2	0	5	0
CYP2D6	*4/*5	1.03306	0	0.120897	0	25	0	40	0
CYP2D6	*4/*6	0.123967	0	0.0785831	0.212572	3	0	26	14
CYP2D6	*4/*62	0	0	0.00302243	0	0	0	1	0
CYP2D6	*4/*89	0	0	0	0.0151837	0	0	0	1
CYP2D6	*4/*9	0.578512	0	0.278063	0	14	0	92	0
CYP2D6	*41/*41	0.578512	0.594228	0.408028	0.273307	14	14	135	18
CYP2D6	*41/*4xN	0.0826446	0	0.00604485	0	2	0	2	0
CYP2D6	*41/*5	0.206612	0	0.0302243	0	5	0	10	0
CYP2D6	*41/*6	0.123967	0.212224	0.0453364	0.0911023	3	5	15	6
CYP2D6	*41/*9	0.206612	0.169779	0.129964	0	5	4	43	0
CYP2D6	*5/*5	0.0413223	0	0.0453364	0	1	0	15	0
CYP2D6	*5/*6	0.0413223	0	0	0	1	0	0	0
CYP2D6	*5/*9	0.123967	0	0.00302243	0	3	0	1	0
CYP2D6	*6/*9	0.0826446	0.0424448	0.0151121	0	2	1	5	0
CYP2D6	*65/*65	0	0	0.00302243	0	0	0	1	0
CYP2D6	*9/*9	0	0.127334	0	0	0	3	0	0
CYP3A5	*?/*1	0	0	0.00302243	0	0	0	1	0
CYP3A5	*?/*3	0	0	0.0332467	0	0	0	11	0
CYP3A5	*1/*1	0.619835	99.7878	0.507768	0.546614	15	2351	168	36
CYP3A5	*1/*2	0	0.212224	0	0	0	5	0	0
CYP3A5	*1/*3	13.5124	0	12.7939	11.8737	327	0	4233	782
CYP3A5	*1/*5	0	0	0.00302243	0	0	0	1	0
CYP3A5	*1/*7	0	0	0.00302243	0	0	0	1	0
CYP3A5	*2/*3	0	0	0.00604485	0	0	0	2	0
CYP3A5	*3/*3	85.8264	0	86.6409	87.5797	2077	0	28666	5768
CYP3A5	*3/*6	0.0413223	0	0.00604485	0	1	0	2	0
CYP3A5	*3/*7	0	0	0.00302243	0	0	0	1	0
CYP4F2	*1/*1	63.0165	61.163	60.376	61.6307	1525	1441	19976	4059
CYP4F2	*1/*2	0.0413223	0.0848896	0.021157	0.0303674	1	2	7	2
CYP4F2	*1/*2+3	24.3388	24.3633	25.1073	23.9903	589	574	8307	1580
CYP4F2	*1/*3	8.26446	9.63497	9.41486	9.59611	200	227	3115	632
CYP4F2	*2/*2+3	0	0	0.0151121	0.0151837	0	0	5	1
CYP4F2	*2/*3	0.165289	0	0	0.0151837	4	0	0	1
CYP4F2	*2+3/*2+3	1.90083	2.16469	2.73832	2.33829	46	51	906	154
CYP4F2	*2+3/*3	1.98347	1.95246	1.9676	2.0498	48	46	651	135
CYP4F2	*3/*3	0.289256	0.636672	0.359669	0.334042	7	15	119	22
DPYD	*?/*?	0.0413223	0	0.0181346	0	1	0	6	0
DPYD	*?/*1	1.15702	1.31579	1.2664	1.10841	28	31	419	73
DPYD	*?/*10	0	0	0.00302243	0	0	0	1	0
DPYD	*?/*13	0	0	0.00604485	0	0	0	2	0
DPYD	*?/*2	0	0	0.00302243	0.0303674	0	0	1	2
DPYD	*?/*4	0	0.169779	0.0120897	0.0303674	0	4	4	2
DPYD	*?/*5	0.371901	0.382003	0.305265	0.258123	9	9	101	17
DPYD	*?/*5+9	0.0826446	0	0.0392915	0.0455512	2	0	13	3
DPYD	*?/*6	0	0.0424448	0.0513812	0.0303674	0	1	17	2
DPYD	*?/*9	0.619835	0.382003	0.568216	0.501063	15	9	188	33
DPYD	*1/*1	30.3719	31.2394	30.3361	31.9466	735	736	10037	2104
DPYD	*1/*10	0	0	0.00302243	0	0	0	1	0
DPYD	*1/*13	0.0826446	0.0424448	0.0302243	0	2	1	10	0
DPYD	*1/*2	1.23967	0.721562	0.62262	0.622533	30	17	206	41
DPYD	*1/*4	1.32231	1.31579	0.997401	0.698451	32	31	330	46
DPYD	*1/*5	12.2314	12.8608	13.7097	13.3009	296	303	4536	876
DPYD	*1/*5+9	2.06612	1.10357	2.07943	1.8676	50	26	688	123
DPYD	*1/*6	2.10744	2.97114	2.73227	2.83936	51	70	904	187
DPYD	*1/*9	29.6281	27.8014	28.027	27.5129	717	655	9273	1812
DPYD	*10/*5	0	0	0.00302243	0	0	0	1	0
DPYD	*10/*9	0	0	0.00302243	0	0	0	1	0
DPYD	*13/*2	0	0	0.00302243	0	0	0	1	0
DPYD	*13/*5	0	0	0.00302243	0	0	0	1	0
DPYD	*13/*6	0	0	0.00302243	0	0	0	1	0
DPYD	*13/*9	0.0413223	0	0.00906728	0	1	0	3	0
DPYD	*2/*2	0	0	0.00302243	0	0	0	1	0
DPYD	*2/*4	0	0	0.0120897	0.0151837	0	0	4	1
DPYD	*2/*5	0.0413223	0.0424448	0.157166	0.167021	1	1	52	11
DPYD	*2/*5+9	0	0	0.0332467	0.0151837	0	0	11	1
DPYD	*2/*6	0.0826446	0.0424448	0.0181346	0	2	1	6	0
DPYD	*2/*9	0.53719	0.297114	0.344557	0.455512	13	7	114	30
DPYD	*4/*5	0.165289	0.254669	0.238772	0.182205	4	6	79	12
DPYD	*4/*5+9	0	0.0424448	0.0453364	0.0151837	0	1	15	1
DPYD	*4/*6	0	0	0.0544037	0.106286	0	0	18	7
DPYD	*4/*9	0.495868	0.636672	0.553104	0.334042	12	15	183	22
DPYD	*5/*5	1.23967	1.65535	1.5898	1.51837	30	39	526	100
DPYD	*5/*5+9	0.330579	0.339559	0.41105	0.334042	8	8	136	22
DPYD	*5/*6	0.578512	0.679117	0.616575	0.637716	14	16	204	42
DPYD	*5/*9	6.44628	6.70628	6.30176	6.33161	156	158	2085	417
DPYD	*5+9/*5+9	0	0	0.0241794	0.0303674	0	0	8	2
DPYD	*5+9/*6	0.123967	0.0848896	0.0936952	0.0759186	3	2	31	5
DPYD	*5+9/*9	1.1157	0.891341	0.982289	0.911023	27	21	325	60
DPYD	*6/*6	0	0.0848896	0.0392915	0.106286	0	2	13	7
DPYD	*6/*9	1.03306	1.06112	1.25431	1.53356	25	25	415	101
DPYD	*9/*9	6.44628	6.83362	6.39243	6.4379	156	161	2115	424
IFNL3	non-variant IFNL3 chromosomal reference sequence/non-variant IFNL3 chromosomal reference sequence	41.4876	100	43.2751	43.3192	1004	2356	14318	2853
IFNL3	non-variant IFNL3 chromosomal reference sequence/rs12979860 variant	46.0331	0	44.88	44.4883	1114	0	14849	2930
IFNL3	rs12979860 variant/rs12979860 variant	12.4793	0	11.8449	12.1925	302	0	3919	803
SLCO1B1	*?/*?	0	0	0.00302243	0	0	0	1	0
SLCO1B1	*?/*1	0.165289	0	0.287131	0.24294	4	0	95	16
SLCO1B1	*?/*5	0.247934	0	0.0876504	0.0151837	6	0	29	1
SLCO1B1	*1/*1	61.2397	61.0781	59.5206	59.1254	1482	1439	19693	3894
SLCO1B1	*1/*5	33.9669	33.4465	34.8607	35.1503	822	788	11534	2315
SLCO1B1	*5/*5	4.38017	5.47538	5.24089	5.46614	106	129	1734	360
TPMT	*?/*1	0.165289	0.127334	0.0151121	0.0151837	4	3	5	1
TPMT	*?/*3	0	0	0.00302243	0	0	0	1	0
TPMT	*1/*1	94.0083	93.039	93.4383	93.5166	2275	2192	30915	6159
TPMT	*1/*12	0	0.0424448	0	0	0	1	0	0
TPMT	*1/*16	0.0826446	0	0.0664934	0.0607349	2	0	22	4
TPMT	*1/*2	0.206612	0.127334	0.190413	0.106286	5	3	63	7
TPMT	*1/*21	0	0	0.00906728	0	0	0	3	0
TPMT	*1/*3	5.33058	6.49406	6.17179	6.22533	129	153	2042	410
TPMT	*1/*4	0	0	0.00906728	0	0	0	3	0
TPMT	*16/*3	0	0	0.00302243	0	0	0	1	0
TPMT	*2/*3	0.0413223	0.0424448	0	0	1	1	0	0
TPMT	*21/*3	0	0	0.00302243	0	0	0	1	0
TPMT	*3/*3	0.165289	0.127334	0.0906728	0.0759186	4	3	30	5
UGT1A1	*?/*1	0	0.0424448	0.00302243	0	0	1	1	0
UGT1A1	*1/*1	31.0744	98.1749	30.1457	31.5214	752	2313	9974	2076
UGT1A1	*1/*28	0.0826446	0	0	0	2	0	0	0
UGT1A1	*1/*28+80	38.3884	0	38.7777	38.2174	929	0	12830	2517
UGT1A1	*1/*6	0.743802	1.78268	0.988333	0.89584	18	42	327	59
UGT1A1	*1/*60	9.91736	0	9.8924	9.83905	240	0	3273	648
UGT1A1	*28/*28+80	0.0413223	0	0	0	1	0	0	0
UGT1A1	*28+80/*28+80	11.7769	0	12.3738	12.147	285	0	4094	800
UGT1A1	*28+80/*6	0.454545	0	0.704225	0.485879	11	0	233	32
UGT1A1	*28+80/*60	6.52893	0	6.19597	6.11904	158	0	2050	403
UGT1A1	*6/*6	0	0	0.00604485	0	0	0	2	0
UGT1A1	*6/*60	0.123967	0	0.202503	0.106286	3	0	67	7
UGT1A1	*60/*60	0.867769	0	0.71027	0.668084	21	0	235	44
VKORC1	non-variant VKORC1 chromosomal reference sequence/non-variant VKORC1 chromosomal reference sequence	43.4711	100	42.5527	42.5144	1052	2356	14079	2800
VKORC1	non-variant VKORC1 chromosomal reference sequence/rs9923231 variant	44.0083	0	45.3243	46.113	1065	0	14996	3037
VKORC1	rs9923231 variant/rs9923231 variant	12.5207	0	12.123	11.3726	303	0	4011	749
