# Supplementary material for: Translating genotype data of 44,000 biobank participants into clinical pharmacogenetic recommendations: challenges and solutions
Source: Genet Med. 2018 Oct 16;21(6):1345–54. doi: 10.1038/s41436-018-0337-5 (PMC6752278; doi:10.1038/s41436-018-0337-5)
Supplement: Supplementary file 10 — Supplementary Table S6 [file 41436_2018_337_MOESM10_ESM.xlsx]

## Sheet: Sheet 1
		Relative frequency				Count
Gene	Phenotype	WGS	WES	GSA	OMNI	WGS	WES	GSA	OMNI
CYP2C19	Indeterminate	0	0.0424448	0.00302243	0	0	1	1	0
CYP2C19	Indeterminate/Ultrarapid Metabolizer	0	0	0.00302243	0	0	0	1	0
CYP2C19	Intermediate Metabolizer	23.6364	24.0662	23.1971	23.9903	572	567	7675	1580
CYP2C19	Intermediate Metabolizer/Likely Poor Metabolizer	0	0	0.00302243	0	0	0	1	0
CYP2C19	Likely Intermediate Metabolizer	0	0	0.0302243	0	0	0	10	0
CYP2C19	Likely Intermediate Metabolizer/Rapid Metabolizer	0	0	0.0120897	0	0	0	4	0
CYP2C19	Likely Poor Metabolizer	0	0	0.00302243	0	0	0	1	0
CYP2C19	Normal Metabolizer	35.8678	73.8964	36.4837	35.2414	868	1741	12071	2321
CYP2C19	Normal Metabolizer/Rapid Metabolizer	0	0	0.00302243	0	0	0	1	0
CYP2C19	Poor Metabolizer	2.43802	1.99491	2.16406	2.33829	59	47	716	154
CYP2C19	Rapid Metabolizer	31.1983	0	30.6958	31.2026	755	0	10156	2055
CYP2C19	Ultrarapid Metabolizer	6.8595	0	7.40192	7.22745	166	0	2449	476
CYP2C9	Indeterminate	0.909091	0.424448	0.939975	0.850288	22	10	311	56
CYP2C9	Intermediate Metabolizer	25.7851	12.7334	26.0715	25.0683	624	300	8626	1651
CYP2C9	Intermediate Metabolizer/Possible Intermediate Metabolizer	0	0	0.00302243	0	0	0	1	0
CYP2C9	Normal Metabolizer	70.3719	85.7385	69.9813	71.3028	1703	2020	23154	4696
CYP2C9	Poor Metabolizer	2.39669	0.509338	2.48746	2.32311	58	12	823	153
CYP2C9	Poor Metabolizer/Possible Poor Metabolizer	0	0	0.0120897	0	0	0	4	0
CYP2C9	Possible Intermediate Metabolizer	0.454545	0.594228	0.42314	0.318858	11	14	140	21
CYP2C9	Possible Poor Metabolizer	0.0826446	0	0.0816055	0.136654	2	0	27	9
CYP2D6	Indeterminate	1.40496	0.848896	1.10923	0.455512	34	20	367	30
CYP2D6	Indeterminate/Intermediate Metabolizer	0	0	0.0272018	0.0303674	0	0	9	2
CYP2D6	Indeterminate/Normal Metabolizer	0.0413223	0	0.290153	0.0303674	1	0	96	2
CYP2D6	Intermediate Metabolizer	3.92562	1.52801	3.2612	2.96083	95	36	1079	195
CYP2D6	Normal Metabolizer	86.157	97.4109	90.1318	92.3626	2085	2295	29821	6083
CYP2D6	Normal Metabolizer, Ultrarapid Metabolizer	0.702479	0	0.169256	0	17	0	56	0
CYP2D6	Normal Metabolizer/Unknown	0	0	0.0120897	0	0	0	4	0
CYP2D6	Poor Metabolizer	4.95868	0.127334	4.06819	3.67446	120	3	1346	242
CYP2D6	Poor Metabolizer/Unknown	0	0	0.00302243	0	0	0	1	0
CYP2D6	Ultrarapid Metabolizer	2.35537	0	0.265974	0	57	0	88	0
CYP2D6	Unknown	0.454545	0.0848896	0.661911	0.485879	11	2	219	32
CYP3A5	Indeterminate	0	0	0.00604485	0	0	0	2	0
CYP3A5	Intermediate Metabolizer	13.5124	0	12.8	11.8737	327	0	4235	782
CYP3A5	Normal Metabolizer	0.619835	99.7878	0.507768	0.546614	15	2351	168	36
CYP3A5	Poor Metabolizer	85.8678	0	86.6832	87.5797	2078	0	28680	5768
CYP3A5	Possible Intermediate Metabolizer	0	0.212224	0.00302243	0	0	5	1	0
CYP4F2	Higher dose phenotype	0.289256	0.636672	0.359669	0.334042	7	15	119	22
CYP4F2	Increased CYP4F2 activity	0.0413223	0.0848896	0.021157	0.0303674	1	2	7	2
CYP4F2	Lower dose phenotype	71.281	70.798	69.7908	71.2268	1725	1668	23091	4691
CYP4F2	Unknown	28.3884	28.4805	29.8283	28.4087	687	671	9869	1871
DPYD	Intermediate Metabolizer	1.36364	0.891341	0.894638	0.865472	33	21	296	57
DPYD	Normal Metabolizer	96.1157	97.4533	96.9806	97.1606	2326	2296	32087	6399
DPYD	Normal Metabolizer/Unknown	0.0826446	0.0424448	0.0876504	0.0303674	2	1	29	2
DPYD	Poor Metabolizer	0	0	0.00604485	0	0	0	2	0
DPYD	Unknown	2.43802	1.6129	2.03107	1.94352	59	38	672	128
IFNL3	Favorable response	41.4876	100	43.2751	43.3192	1004	2356	14318	2853
IFNL3	Unfavorable response	58.5124	0	56.7249	56.6808	1416	0	18768	3733
SLCO1B1	Decreased Function	33.9669	33.4465	34.8607	35.1503	822	788	11534	2315
SLCO1B1	Normal Function	61.2397	61.0781	59.5206	59.1254	1482	1439	19693	3894
SLCO1B1	Poor Function	4.38017	5.47538	5.24089	5.46614	106	129	1734	360
SLCO1B1	Unknown	0.413223	0	0.377803	0.258123	10	0	125	17
TPMT	Intermediate Metabolizer	5.53719	6.62139	6.3743	6.33161	134	156	2109	417
TPMT	Normal Metabolizer	94.0083	93.039	93.4383	93.5166	2275	2192	30915	6159
TPMT	Normal Metabolizer/Unknown	0.165289	0.127334	0.0120897	0.0151837	4	3	4	1
TPMT	Poor Metabolizer	0.206612	0.169779	0.0664934	0.0759186	5	4	22	5
TPMT	Poor Metabolizer/Unknown	0	0	0.00302243	0	0	0	1	0
TPMT	Unknown	0.0826446	0.0424448	0.105785	0.0607349	2	1	35	4
UGT1A1	Intermediate Metabolizer	45.8678	1.78268	46.1676	45.3386	1110	42	15275	2986
UGT1A1	Normal Metabolizer	41.8595	98.1749	40.7484	42.0285	1013	2313	13482	2768
UGT1A1	Poor Metabolizer	12.2727	0	13.0841	12.6329	297	0	4329	832
UGT1A1	Unknown	0	0.0424448	0	0	0	1	0	0
VKORC1	Decreased dose phenotype	56.5289	0	57.4473	57.4856	1368	0	19007	3786
VKORC1	Normal dose phenotype	43.4711	100	42.5527	42.5144	1052	2356	14079	2800
