# Supplementary material for: Translating genotype data of 44,000 biobank participants into clinical pharmacogenetic recommendations: challenges and solutions
Source: Genet Med. 2018 Oct 16;21(6):1345–54. doi: 10.1038/s41436-018-0337-5 (PMC6752278; doi:10.1038/s41436-018-0337-5)
Supplement: Supplementary file 11 — Supplementary Table S7 [file 41436_2018_337_MOESM11_ESM.xlsx]

## Sheet: Unique_drug_list
Nr	Drug active substance
1	escitalopram
2	amitriptyline
3	citalopram
4	sertraline
5	clopidogrel
6	clomipramine
7	voriconazole
8	doxepin
9	imipramine
10	trimipramine
11	warfarin
12	phenytoin
13	paroxetine
14	nortriptyline
15	ondansetron
16	fluvoxamine
17	codeine
18	tropisetron
19	desipramine
20	tamoxifen
21	tacrolimus
22	capecitabine
23	fluorouracil
24	tegafur
25	peginterferon alfa-2a
26	peginterferon alfa-2b
27	ribavirin
28	simvastatin
29	azathioprine
30	mercaptopurine
31	thioguanine
32	atazanavir

## Sheet: Drugs_frequency
			*DDD/ 1000 inhabitants per day, 2016
Gene	ATC code	Drug active substance	Estonia	Finland	Sweden	Denmark	Norway	Nr of Estonian biobank paticipants with a prescription
CYP2C19	B01AC04	Clopidogrel	4.47	7.17	8.26	16.3	3.99	2062
CYP2C19	J02AC03	Voriconazole	0.01	0.01	0.004	NA	0.006	8
CYP2C19	N06AA02	Imipramine	NA	NA	NA	0.2	NA	30
CYP2C19	N06AA04	Clomipramine	0.06	0.21	0.96	0.4	0.21	239
CYP2C19	N06AA06	Trimipramine	NA	0.1	NA	NA	0.27	NA
CYP2C19	N06AA09	Amitriptyline	1.59	2.92	2.63	1.9	2.7	3300
CYP2C19	N06AA12	Doxepin	NA	0.47	NA	0.1	0.12	NA
CYP2C19	N06AB04	Citalopram	1.47	10.82	19.11	18.7	3.61	3104
CYP2C19	N06AB06	Sertraline	3.6	7.15	26.97	19.2	7.38	2553
CYP2C19	N06AB10	Escitalopram	6.42	14.23	8.9	4.7	20.46	5134
CYP2C19 Total			17.62	43.08	66.834	61.5	38.746	12254
CYP2C9	B01AA03	Warfarin	7.03	16.04	10.23	7.9	7.02	2588
CYP2C9	N03AB02	Phenytoin	0.05	0.22	0.47	NA	0.21	12
CYP2C9 Total			7.08	16.26	10.7	7.9	7.23	2599
CYP2D6	A04AA01	Ondansetron	<0,01	0.14	0.14	0.1	0.32	52
CYP2D6	A04AA03	Tropisetron	NA	NA	NA	NA	NA	NA
CYP2D6	L02BA01	Tamoxifen	0.64	1.06	1.5	1	NA	365
CYP2D6	N02AJ06	Codeine	2.4	7.75	5.82	1.6	9.01	NA
CYP2D6	N02AJ08	Codeine	NA	0.22	NA	NA	NA	NA
CYP2D6	N02BE92	Codeine	0.64	NA	NA	NA	NA	1361
CYP2D6	N02BE94	Codeine	1.1	NA	NA	NA	NA	7
CYP2D6	N06AA01	Desipramine	NA	NA	NA	NA	NA	1
CYP2D6	N06AA02	Imipramine	NA	NA	NA	0.2	NA	30
CYP2D6	N06AA04	Clomipramine	0.06	0.21	0.96	0.4	0.21	239
CYP2D6	N06AA06	Trimipramine	NA	0.1	NA	NA	0.27	NA
CYP2D6	N06AA09	Amitriptyline	1.59	2.92	2.63	1.8	2.7	3300
CYP2D6	N06AA10	Nortriptyline	0.41	0.5	0.08	1.6	0.14	977
CYP2D6	N06AA12	Doxepin	NA	0.47	NA	0.1	0.12	NA
CYP2D6	N06AB05	Paroxetine	2.31	2.37	3.14	2.5	2.51	2104
CYP2D6	N06AB08	Fluvoxamine	0.01	0.18	0.02	NA	0.09	33
CYP2D6 Total			9.16	15.92	14.29	9.3	15.37	6907
CYP3A5	L04AD02	Tacrolimus	0.14	0.24	0.5	NA	0.47	26
CYP3A5 Total			0.14	0.24	0.5	0	0.47	26
CYP4F2	B01AA03	Warfarin	7.03	16.04	10.23	7.9	7.02	2588
CYP4F2 Total			7.03	16.04	10.23	7.9	7.02	2588
DPYD	L01BC02	Fluorouracil	NA	NA	NA	NA	NA	NA
DPYD	L01BC06	Capecitabine	NA	NA	NA	NA	NA	155
DPYD	L01BC81	Tegafur	NA	NA	NA	NA	NA	NA
DPYD Total			0	0	0	0	0	155
IFNL3	J05AB04	Ribavirin	0.11	0.02	0.02	NA	NA	86
IFNL3	L03AB10	Peginterferon Alfa-2B	0.04	0.01	0.02	NA	NA	28
IFNL3	L03AB11	Peginterferon Alfa-2A	0.08	0.01	0.01	NA	NA	101
IFNL3 Total			0.23	0.04	0.05	0	0	215
SLCO1B1	C10AA01	Simvastatin	6.13	40.21	39.19	62.9	39.07	3900
SLCO1B1 Total			6.13	40.21	39.19	62.9	39.07	3900
TPMT	L01BB02	Mercaptopurine	NA	NA	NA	NA	NA	5
TPMT	L01BB03	Thioguanine	NA	NA	NA	NA	NA	NA
TPMT	L04AX01	Azathioprine	0.32	1.41	1.12	0.8	0.87	246
TPMT Total			0.32	1.41	1.12	0.8	0.87	251
UGT1A1	J05AE08	Atazanavir	NA	0.03	0.04	NA	0.09	NA
UGT1A1	J05AR15	Atazanavir	NA	NA	NA	NA	NA	NA
UGT1A1 Total			0	0.03	0.04	0	0.09	0
VKORC1	B01AA03	Warfarin	7.03	16.04	10.23	7.9	7.02	2588
VKORC1 Total			7.03	16.04	10.23	7.9	7.02	2588
Grand Total			54.74	149.27	153.184	158.2	115.886	31785

## Sheet: Summary
	DDD/1000 inhabitants per day in 2016, all of the affected drugs summarised
Gene	Estonia	Finland	Sweden	Denmark	Norway	Nr of Estonian biobank paticipants with a prescription
CYP2C19 Total	17.62	43.08	66.834	61.5	38.746	12254
CYP2C9 Total	7.08	16.26	10.7	7.9	7.23	2599
CYP2D6 Total	9.16	15.92	14.29	9.3	15.37	6907
CYP3A5 Total	0.14	0.24	0.5	0	0.47	26
CYP4F2 Total	7.03	16.04	10.23	7.9	7.02	2588
DPYD Total	0	0	0	0	0	155
IFNL3 Total	0.23	0.04	0.05	0	0	215
SLCO1B1 Total	6.13	40.21	39.19	62.9	39.07	3900
TPMT Total	0.32	1.41	1.12	0.8	0.87	251
UGT1A1 Total	0	0.03	0.04	0	0.09	215
VKORC1 Total	7.03	16.04	10.23	7.9	7.02	2588
Grand Total	54.74	149.27	153.184	158.2	115.886	37222
